# Supplementary material for: Silencing of a glycosyltransferase-like protein in citrus reduces male and female fertility impacting seed development in self-pollinated fruit
Source: Front Plant Sci. 2026 Jan 21;16:1629727. doi: 10.3389/fpls.2025.1629727 (PMC12868143; doi:10.3389/fpls.2025.1629727)
Supplement: Supplementary file 2 [file Table1.xlsx]

## Sheet: Foglio1
Table S1. Primers used in this study. Nucleotides used to incorporate sequences of interest into Golden Braid system are red-lettered.
Name	Sequence (5’→3’)	Reference
35Sfinal-F	CACAATCCCACTATCCTTCG	Pons et al., 2014
B406	GCGCCGTCTCGCTCAGGCTGTGGAGGAGGAGGAGGAGGA	this study
B409	GCGCCGTCTCGCTCGCCATCCAGCCTCTGTAAGTCTGAG	this study
B427	GCGCCGTCTCGCTCAGGCTCTGTTCTCCAATCAAATGGTTC	this study
B433	GCGCCGTCTCGCTCGCCATATTTATTATATATATGTATATATATATAACAAAAACA	this study
B434	GCGCCGTCTCGCTCAGGCTGGAGGAGGAGGAGGAGGAAC	this study
B437	GCGCCGTCTCGCTCGTTCGGGAGGAGGAGGAGGAGGAAC	this study
B438	GCGCCGTCTCGCTCAAAGCATTTATTATATATATGTATATATATATAACAAAAACA	this study
B439	GCGCCGTCTCGCTCGTTCGCTGTTCTCCAATCAAATGGTTC	this study
B440	GCGCCGTCTCGCTCAAAGCCCAGCCTCTGTAAGTCTGAG	this study
FTcs2	GGGATTGATCATCGTCTGA	Pons et al., 2014
MJ136	GAACCAGGAGCTTAGGTCTG	Alquézar et al., 2009
MJ137	GCTAGGTCTACAACAAGGCC	Alquézar et al., 2009
NPTII-1	GACGAGGCAGCGCGGCTAT	Pons et al., 2014
NPTII-2	AAGAAGGCGATAGAAGGCGA	Pons et al., 2014
S98	AAGGGATGCAGGCATGAATTGG	this study
S99	CGAGACCTCGCTGAATGGTTCC	this study
S102	TTCGCATGAGAGAGTGGACCAG	this study
S103	CCCCAGTGCTTCCAACATTTCC	this study
UPL7F	CAAAGAAGTGCAGCGAGAGA	Mafra et al., 2012
UPL7R	TCAGGAACAGCAAAAGCAAG	Mafra et al., 2012
