# Supplementary material for: Silencing of a glycosyltransferase-like protein in citrus reduces male and female fertility impacting seed development in self-pollinated fruit
Source: Front Plant Sci. 2026 Jan 21;16:1629727. doi: 10.3389/fpls.2025.1629727 (PMC12868143; doi:10.3389/fpls.2025.1629727)
Supplement: Supplementary file 3 [file Table2.xlsx]

## Sheet: Foglio1
Table S2. Fruit size and diameter, number of normal and aborted seeds, and ovule abortion in mature fruit from transgenic CN, GLT, and GLT-RBP lines.
				Seeds per fruit (no.)
Line	Fruit observed (no.)	Polar diameter (cm)	Equatorial diameter (cm)	Normal	Aborted	xTotal	yOvule abortion (%)
CN	17	2.9 ± 0.3	3.1 ± 0.4	16.6 ± 3.8a	0.8 ± 0.8	17.4 ± 3.8a	7.2 ± 3.5c
GLT.41	13	2.9 ± 0.4	3.1 ± 0.4	4.5 ± 2.0bc	3.1 ± 2.6	6.8 ± 2.2b	12.5 ± 7.2bc
GLT.73	8	2.7 ± 0.5	2.8 ± 0.5	4.5 ± 0.6bc	1.0 ± 1.4	5.5 ± 1.3b	16.7 ± 5.9ab
GLT.115	8	2.6 ± 0.3	2.8 ± 0.3	6.1 ± 2.4b	2.0 ± 1.5	8.1 ± 3.3b	17.2 ± 3.7ab
GLT-RBP.15	21	2.8 ± 0.5	2.9 ± 0.4	3.0 ± 1.6c	2.3 ± 2.4	5.3 ± 2.1b	11.9 ± 5.5bc
GLT-RBP.71	10	2.5 ± 0.6	2.6 ± 0.7	6.0 ± 2.2b	1.0 ± 1.7	6.9 ± 1.4b	14.0 ± 4.5ab
GLT-RBP.291	8	2.7 ± 0.3	2.7 ± 0.2	4.1 ± 1.1bc	1.0 ± 1.1	5.1 ± 1.1b	19.5 ± 6.4a
x normal and aborted seeds. y Number of aborted ovules/no. of total ovules x 100. Means ± SD followed by different letters indicate significant differences (p-value < 0.01) by Tukey’s multiple range test.
